# Supplementary material for: Comparative Mitogenome of Phylogenetic Relationships and Divergence Time Analysis within Potamanthidae (Insecta: Ephemeroptera)
Source: Insects. 2024 May 15;15(5):357. doi: 10.3390/insects15050357 (PMC11122660; doi:10.3390/insects15050357)
Supplement: Supplementary file 1 [file insects-15-00357-s001.zip]

Archive with 8 entries (8 files):
- Figure S1.pdf
- Figure S2.pdf
- Table S1.pdf
- Table S2.xlsx
- Table S3.pdf
- Table S4.pdf
- Table S5.pdf
- Table S6.pdf
