# Supplementary material for: Comparative Mitogenome of Phylogenetic Relationships and Divergence Time Analysis within Potamanthidae (Insecta: Ephemeroptera)
Source: Insects. 2024 May 15;15(5):357. doi: 10.3390/insects15050357 (PMC11122660; doi:10.3390/insects15050357)
Supplement: Supplementary file 1 [file insects-15-00357-s001.zip › Table S2.xlsx]

## Sheet: Sheet1
Table S2. Location of features in the seven mt genomes.
Rhoenanthus obscurus						Potamanthus sp. 02JHGD						Potamanthus sp. 02WZ10						Potamanthus sp. 08HH02						Potamanthus longitibius						Potamanthus luteus						Rhoenanthus coreanus
Gene	Position		Codon			Gene	Position		Codon			Gene	Position		Codon			Gene	Position		Codon			Gene	Position		Codon			Gene	Position		Codon			Gene	Position		Codon
	From	To	Start	Stop	Strand		From	To	Start	Stop	Strand		From	To	Start	Stop	Strand		From	To	Start	Stop	Strand		From	To	Start	Stop	Strand		From	To	Start	Stop	Strand		From	To	Start	Stop	Strand
trnI	1	64			H	trnI	1	65			H	trnI	1	65			H	trnI	1	65			H	trnI	1	65			H	trnI	1	65			H	trnI	1	64			H
trnQ	65	133			L	trnQ	66	134			L	trnQ	69	137			L	trnQ	66	134			L	trnQ	66	134			L	trnQ	69	137			L	trnQ	84	152			L
trnM	133	198			H	trnM	136	200			H	trnM	139	203			H	trnM	136	201			H	trnM	136	200			H	trnM	138	203			H	trnM	280	344			H
nad2	199	1215	ATC	TAA	H	nad2	201	1217	ATC	TAA	H	nad2	204	1220	ATC	TAA	H	nad2	202	1218	ATC	TAA	H	nad2	201	1217	ATC	TAA	H	nad2	204	1220	ATC	TAA	H	nad2	345	1361	ATC	TAA	H
trnW	1214	1281			L	trnW	1216	1283			H	trnW	1219	1286			L	trnW	1217	1284			L	trnW	1216	1283			L	trnW	1219	1286			H	trnW	1360	1427			H
trnC	1274	1334			L	trnC	1276	1336			L	trnC	1279	1339			L	trnC	1277	1337			L	trnC	1276	1336			L	trnC	1279	1341			L	trnC	1420	1481			L
trnY	1335	1398			L	trnY	1339	1404			L	trnY	1342	1407			L	trnY	1340	1405			L	trnY	1339	1404			L	trnY	1341	1406			L	trnY	1482	1545			L
cox1	1400	2930	CGA	T	H	cox1	1406	2936	CGA	T	H	cox1	1409	2939	CGA	T	H	cox1	1407	2937	CGA	T	H	cox1	1406	2936	CGA	T	H	cox1	1407	2937	CGA	T	H	cox1	1547	3077	CGA	T	H
trnL	2931	2996			H	trnL	2937	3002			H	trnL	2940	3005			H	trnL	2938	3003			H	trnL	2937	3002			H	trnL	2938	3003			H	trnL	3078	3143			H
cox2	2998	3685	ATG	T	H	cox2	3005	3692	ATG	T	H	cox2	3008	3695	ATG	T	H	cox2	3006	3693	ATG	T	H	cox2	3005	3692	ATG	T	H	cox2	3006	3693	ATG	T	H	cox2	3145	3832	ATG	T	H
trnK	3686	3754			H	trnK	3693	3760			H	trnK	3696	3763			H	trnK	3694	3761			H	trnK	3693	3762			H	trnK	3694	3762			H	trnK	3833	3902			H
trnD	3755	3819			H	trnD	3761	3825			H	trnD	3764	3828			H	trnD	3762	3826			H	trnD	3761	3825			H	trnD	3762	3826			H	trnD	3902	3966			H
atp8	3820	3981	ATT	TAA	H	atp8	3826	3990	ATC	TAA	H	atp8	3829	3993	ATT	TAA	H	atp8	3827	3991	ATT	TAA	H	atp8	3826	3990	ATC	TAA	H	atp8	3827	3991	ATT	TAA	H	atp8	3967	4128	ATT	TAA	H
atp6	3975	4652	ATG	TAA	H	atp6	3984	4661	ATG	TAA	H	atp6	3987	4664	ATG	TAA	H	atp6	3985	4662	ATG	TAA	H	atp6	3984	4661	ATG	TAA	H	atp6	3985	4662	ATG	TAA	H	atp6	4122	4799	ATG	TAA	H
cox3	4652	5440	ATG	T	H	cox3	4661	5449	ATG	TAA	H	cox3	4664	5452	ATG	TAA	H	cox3	4662	5450	ATG	TAG	H	cox3	4661	5449	ATG	TAA	H	cox3	4662	5450	ATG	T	H	cox3	4799	5587	ATG	T	H
trnG	5439	5501			H	trnG	5452	5513			H	trnG	5455	5516			H	trnG	5453	5514			H	trnG	5452	5513			H	trnG	5449	5511			H	trnG	5586	5649			H
nad3	5502	5855	ATT	TAG	H	nad3	5514	5867	ATA	TAA	H	nad3	5517	5870	ATA	TAA	H	nad3	5515	5868	ATA	TAA	H	nad3	5514	5867	ATA	TAA	H	nad3	5512	5865	ATT	TAA	H	nad3	5650	6003	ATT	TAA	H
trnA	5854	5916			H	trnA	5867	5930			H	trnA	5870	5933			H	trnA	5868	5931			H	trnA	5867	5930			H	trnA	5868	5931			H	trnA	6003	6066			H
trnR	5917	5980			H	trnR	5931	5993			H	trnR	5934	5996			H	trnR	5932	5994			H	trnR	5931	5993			H	trnR	5933	5995			H	trnR	6066	6128			H
trnN	5981	6044			H	trnN	5994	6058			H	trnN	5997	6061			H	trnN	5995	6059			H	trnN	5994	6058			H	trnN	5996	6060			H	trnN	6129	6192			H
trnS	6042	6108			H	trnS	6057	6123			H	trnS	6060	6125			H	trnS	6058	6124			H	trnS	6057	6123			H	trnS	6059	6125			H	trnS	6190	6256			H
trnE	6109	6173			H	trnE	6124	6188			H	trnE	6126	6190			H	trnE	6125	6189			H	trnE	6124	6188			H	trnE	6126	6190			H	trnE	6257	6322			H
trnF	6180	6243			L	trnF	6187	6250			L	trnF	6189	6252			L	trnF	6188	6250			L	trnF	6187	6250			L	trnF	6218	6281			L	trnF	6321	6384			L
nad5	6250	7978	ATG	T	L	nad5	6257	7985	ATG	T	L	nad5	6259	7987	ATG	T	L	nad5	6257	7985	ATG	T	L	nad5	6257	7985	ATG	T	L	nad5	6288	8016	ATG	T	L	nad5	6391	8119	ATG	TA	L
trnH	7980	8046			L	trnH	7989	8049			L	trnH	7989	8051			L	trnH	7987	8049			L	trnH	7987	8049			L	trnH	8018	8079			L	trnH	8121	8182			L
nad4	8046	9389	ATG	TAA	L	nad4	8049	9392	ATG	TAA	L	nad4	8051	9394	ATG	TAA	L	nad4	8049	9392	ATG	TAA	L	nad4	8049	9392	ATG	TAA	L	nad4	8079	9422	ATG	TAG	L	nad4	8182	9525	ATG	TAA	L
nad4L	9383	9679	ATG	TAA	L	nad4L	9386	9682	ATG	TAA	L	nad4L	9388	9684	ATG	TAA	L	nad4L	9386	9682	ATG	TAA	L	nad4L	9386	9682	ATG	TAA	L	nad4L	9416	9712	ATG	TAA	L	nad4L	9519	9815	ATG	TAA	L
trnT	9682	9745			H	trnT	9690	9754			H	trnT	9691	9754			H	trnT	9690	9753			H	trnT	9690	9754			H	trnT	9716	9779			H	trnT	9835	9899			H
trnP	9746	9809			L	trnP	9755	9817			L	trnP	9755	9817			L	trnP	9754	9816			L	trnP	9755	9817			L	trnP	9780	9843			L	trnP	9900	9962			L
nad6	9812	10327	ATT	TAA	H	nad6	9820	10332	ATT	TAA	H	nad6	9820	10332	ATT	TAA	H	nad6	9819	10331	ATT	TAA	H	nad6	9820	10332	ATT	TAA	H	nad6	9846	10361	ATT	TAA	H	nad6	9965	10480	ATT	TAA	H
cytb	10327	11461	ATG	T	H	cytb	10332	11466	ATG	T	H	cytb	10332	11466	ATG	T	H	cytb	10331	11465	ATG	T	H	cytb	10332	11466	ATG	T	H	cytb	10361	11495	ATG	T	H	cytb	10480	11614	ATG	T	H
trnS_2	11462	11531			H	trnS_2	11467	11536			H	trnS_2	11467	11536			H	trnS_2	11466	11535			H	trnS_2	11467	11536			H	trnS_2	11496	11565			H	trnS_2	11615	11684			H
nad1	11543	12487	ATG	TAA	L	nad1	11548	12489	ATG	TAA	L	nad1	11548	12489	ATG	TAG	L	nad1	11547	12488	ATG	TAA	L	nad1	11548	12489	ATG	TAA	L	nad1	11578	12519	ATG	TAA	L	nad1	11697	12638	ATG	TAA	L
trnL_2	12489	12553			L	trnL_2	12491	12555			L	trnL_2	12491	12555			L	trnL_2	12490	12554			L	trnL_2	12491	12555			L	trnL_2	12521	12584			L	trnL_2	12640	12704			L
rrnL	12554	13810			L	rrnL	12556	13813			L	rrnL	12556	13812			L	rrnL	12555	13812			L	rrnL	12556	13813			L	rrnL	12585	13844			L	rrnL	12705	13963			L
trnV	13811	13878			L	trnV	13814	13884			L	trnV	13813	13883			L	trnV	13813	13883			L	trnV	13814	13884			L	trnV	13845	13915			L	trnV	13964	14030			L
rrnS	13879	14655			L	rrnS	13885	14666			L	rrnS	13884	14663			L	rrnS	13884	14665			L	rrnS	13885	14666			L	rrnS	13917	14703			L	rrnS	14031	14828			L
